# Supplementary material for: Homologous Recombination-Enhancing Factors Identified by Comparative Transcriptomic Analyses of Pluripotent Stem Cell of Human and Common Marmoset
Source: Cells. 2022 Jan 21;11(3):360. doi: 10.3390/cells11030360 (PMC8834151; doi:10.3390/cells11030360)
Supplement: Supplementary file 1 [file cells-11-00360-s001.zip]

Archive with 4 entries (4 files):
- .DS_Store
- Supplementary Sequence.dna
- Supplementary_Data_1.xlsx
- Supplementary_Material.pdf
